# Supplementary material for: ﻿A new species of Trychosis Förster (Hymenoptera, Ichneumonidae, Cryptinae), with a key to the species known from China
Source: Zookeys. 2023 Jun 14;1167:49–56. doi: 10.3897/zookeys.1167.104105 (PMC10285491; doi:10.3897/zookeys.1167.104105)
Supplement: XML Treatment for Trychosis [file zookeys.1167.104105-treatment1.xml]

<!DOCTYPE tp:taxon-treatment
  PUBLIC "-//TaxonX//DTD Taxonomic Treatment Publishing DTD v0 20100105//EN" "tax-treatment-NSO.dtd">
<tp:taxon-treatment xmlns:tp="http://www.plazi.org/taxpub"><tp:treatment-meta><kwd-group><label>Taxon classification</label><kwd>
              <named-content content-type="kingdom">Animalia</named-content>
            </kwd><kwd>
              <named-content content-type="order">Hymenoptera</named-content>
            </kwd><kwd>
              <named-content content-type="family">Ichneumonidae</named-content>
            </kwd></kwd-group><mixed-citation publication-type="journal"><person-group><name><surname>Ren</surname><given-names>Ying-Jie</given-names></name><name><surname>Wang</surname><given-names>Kai</given-names></name><name><surname>Zhou</surname><given-names>Chun-Lai</given-names></name><name><surname>Cui</surname><given-names>Xing-Bo</given-names></name><name><surname>Wang</surname><given-names>Guang-Xin</given-names></name><name><surname>Liu</surname><given-names>Man-Hong</given-names></name><name><surname>Ye</surname><given-names>Sheng-xin</given-names></name><name><surname>Meng</surname><given-names>Zhao-Jun</given-names></name></person-group><article-title>﻿A new species of <italic><tp:taxon-name><tp:taxon-name-part taxon-name-part-type="genus" reg="Trychosis">Trychosis</tp:taxon-name-part></tp:taxon-name></italic> Förster (<tp:taxon-name><tp:taxon-name-part taxon-name-part-type="order">Hymenoptera</tp:taxon-name-part></tp:taxon-name>, <tp:taxon-name><tp:taxon-name-part taxon-name-part-type="family">Ichneumonidae</tp:taxon-name-part></tp:taxon-name>, <tp:taxon-name><tp:taxon-name-part taxon-name-part-type="subfamily">Cryptinae</tp:taxon-name-part></tp:taxon-name>), with a key to the species known from China</article-title><source>Zookeys</source><day>14</day><month>06</month><year>2023</year><volume>1167</volume><fpage>49</fpage><lpage>56</lpage><pub-id pub-id-type="doi">10.3897/zookeys.1167.104105</pub-id></mixed-citation></tp:treatment-meta><tp:nomenclature><label>﻿</label><tp:taxon-name>
            <object-id xmlns:xlink="http://www.w3.org/1999/xlink" content-type="arpha" xlink:type="simple">24690845-40E7-5FD0-84AF-99C2F769139A</object-id>
            <tp:taxon-name-part taxon-name-part-type="genus" reg="Trychosis">Trychosis</tp:taxon-name-part>
          </tp:taxon-name><tp:taxon-authority>Förster, 1869</tp:taxon-authority><tp:nomenclature-citation-list><tp:nomenclature-citation><tp:taxon-name>
                <tp:taxon-name-part taxon-name-part-type="genus" reg="Trychosis">Trychosis</tp:taxon-name-part>
              </tp:taxon-name><comment>Förster, 1869. Verhandlungen des Naturhistorischen Vereins der Preussischen Rheinlande und Westfalens 25(1868): 187. Type species: <tp:taxon-name><tp:taxon-name-part taxon-name-part-type="genus" reg="Cryptus">Cryptus</tp:taxon-name-part><tp:taxon-name-part taxon-name-part-type="species" reg="ambigua">ambigua</tp:taxon-name-part></tp:taxon-name> Tschek.</comment></tp:nomenclature-citation></tp:nomenclature-citation-list></tp:nomenclature><tp:treatment-sec sec-type="diagnosis" id="SECID0ETIAC"><title>Diagnosis.</title><p>Fore wing length 3.2–8.8 mm. Clypeus moderately to strongly convex, with anterior margin almost truncate to strongly convex forward, without tooth. Mesoscutum very short, with dense punctures. Epomia usually present and strong. Epicnemial carina reaching center of mesopleuron close to its anterior margin. Propodeum strongly oblique, anterior and posterior transverse carinae present. Propodeal spiracle almost circular. Areolet usually parallel laterally. Hind wing with vein 1-cu as long as or longer than cu-a. Tergite 1 long, 0.5–0.6× as long as mesosoma. Ovipositor thin, compressed, with nodus.</p></tp:treatment-sec></tp:taxon-treatment>
