# Supplementary material for: ﻿A new species of Trychosis Förster (Hymenoptera, Ichneumonidae, Cryptinae), with a key to the species known from China
Source: Zookeys. 2023 Jun 14;1167:49–56. doi: 10.3897/zookeys.1167.104105 (PMC10285491; doi:10.3897/zookeys.1167.104105)
Supplement: XML Treatment for Trychosis naolihense [file zookeys.1167.104105-treatment2.xml]

<!DOCTYPE tp:taxon-treatment
  PUBLIC "-//TaxonX//DTD Taxonomic Treatment Publishing DTD v0 20100105//EN" "tax-treatment-NSO.dtd">
<tp:taxon-treatment xmlns:tp="http://www.plazi.org/taxpub"><tp:treatment-meta><kwd-group><label>Taxon classification</label><kwd>
              <named-content content-type="kingdom">Animalia</named-content>
            </kwd><kwd>
              <named-content content-type="order">Hymenoptera</named-content>
            </kwd><kwd>
              <named-content content-type="family">Ichneumonidae</named-content>
            </kwd></kwd-group><mixed-citation publication-type="journal"><person-group><name><surname>Ren</surname><given-names>Ying-Jie</given-names></name><name><surname>Wang</surname><given-names>Kai</given-names></name><name><surname>Zhou</surname><given-names>Chun-Lai</given-names></name><name><surname>Cui</surname><given-names>Xing-Bo</given-names></name><name><surname>Wang</surname><given-names>Guang-Xin</given-names></name><name><surname>Liu</surname><given-names>Man-Hong</given-names></name><name><surname>Ye</surname><given-names>Sheng-xin</given-names></name><name><surname>Meng</surname><given-names>Zhao-Jun</given-names></name></person-group><article-title>﻿A new species of <italic><tp:taxon-name><tp:taxon-name-part taxon-name-part-type="genus" reg="Trychosis">Trychosis</tp:taxon-name-part></tp:taxon-name></italic> Förster (<tp:taxon-name><tp:taxon-name-part taxon-name-part-type="order">Hymenoptera</tp:taxon-name-part></tp:taxon-name>, <tp:taxon-name><tp:taxon-name-part taxon-name-part-type="family">Ichneumonidae</tp:taxon-name-part></tp:taxon-name>, <tp:taxon-name><tp:taxon-name-part taxon-name-part-type="subfamily">Cryptinae</tp:taxon-name-part></tp:taxon-name>), with a key to the species known from China</article-title><source>Zookeys</source><day>14</day><month>06</month><year>2023</year><volume>1167</volume><fpage>49</fpage><lpage>56</lpage><pub-id pub-id-type="doi">10.3897/zookeys.1167.104105</pub-id></mixed-citation></tp:treatment-meta><tp:nomenclature><label>﻿</label><tp:taxon-name>
            <object-id xmlns:xlink="http://www.w3.org/1999/xlink" content-type="arpha" xlink:type="simple">6BBF1988-8B65-53F7-9170-3A0667C54C42</object-id>
            <tp:taxon-name-part taxon-name-part-type="genus" reg="Trychosis">Trychosis</tp:taxon-name-part>
            <tp:taxon-name-part taxon-name-part-type="species" reg="naolihense">naolihense</tp:taxon-name-part>
            <object-id xmlns:xlink="http://www.w3.org/1999/xlink" content-type="zoobank" xlink:type="simple">https://zoobank.org/BCB544DF-A2BB-4C80-A578-D697139C3F3F</object-id>
          </tp:taxon-name><tp:taxon-authority>Meng &amp; Ren</tp:taxon-authority><tp:taxon-status xmlns:xlink="http://www.w3.org/1999/xlink" xlink:type="simple">sp. nov.</tp:taxon-status><xref ref-type="fig" rid="F1">Figs 1</xref><xref ref-type="fig" rid="F2">, 2–5</xref><xref ref-type="fig" rid="F3">, 7–12</xref></tp:nomenclature><tp:treatment-sec sec-type="type material" id="SECID0EBOAC"><title>Type material.</title><p><bold><italic>Holotype</italic></bold> ♀, China, Heilongjiang Province, National Natural Reserve, Naolihe wetland, Hongqiling farm; <named-content xmlns:xlink="http://www.w3.org/1999/xlink" content-type="dwc:verbatimCoordinates" xlink:type="simple"><named-content content-type="geo-json" specific-use="{&#34;type&#34;:&#34;Point&#34;,&#34;coordinates&#34;:[133.030556,46.857222]}" id="NCID0EPOAC" xlink:type="simple">46°51′26"N, 133°1′50"E</named-content></named-content>, 78.9 m elev.; 25 July 2021; leg. Ying-Jie Ren (<abbrev xmlns:xlink="http://www.w3.org/1999/xlink" xlink:title="Center for Biological Disaster Prevention and Control, National Forestry and Grassland Administration" id="ABBRID0EUOAC" xlink:type="simple">CBDPC</abbrev>).</p></tp:treatment-sec><tp:treatment-sec sec-type="diagnosis" id="SECID0EYOAC"><title>Diagnosis (female).</title><p>Clypeus (Fig. <xref ref-type="fig" rid="F2">2</xref>) distinctly long, 1.2× as wide as long, with dense, weak, transverse wrinkles. Areolet pentagonal, convergent anteriorly, 3rs-m shorter than 2rs-m. Head, mesosoma, and tergites 1–5 entirely black, tergites 6–7 yellowish white medially and black laterally.</p></tp:treatment-sec><tp:treatment-sec sec-type="description" id="SECID0ECPAC"><title>Description.</title><p><bold>Female</bold> (Fig. <xref ref-type="fig" rid="F1">1</xref>). Body length 7.8 mm. Fore wing length 5.2 mm. Ovipositor sheath length 1.3 mm.</p><fig id="F1" position="float" orientation="portrait"><object-id xmlns:xlink="http://www.w3.org/1999/xlink" content-type="doi" xlink:type="simple">10.3897/zookeys.1167.104105.figure1</object-id><object-id xmlns:xlink="http://www.w3.org/1999/xlink" content-type="arpha" xlink:type="simple">31891247-9CC8-5F50-AC35-53583CAEFC83</object-id><label>Figure 1.</label><caption><p><italic><tp:taxon-name><tp:taxon-name-part taxon-name-part-type="genus" reg="Trychosis">Trychosis</tp:taxon-name-part><tp:taxon-name-part taxon-name-part-type="species" reg="naolihense">naolihense</tp:taxon-name-part></tp:taxon-name></italic> Meng &amp; Ren. Holotype, female, habitus, lateral view.</p></caption><graphic xmlns:xlink="http://www.w3.org/1999/xlink" xlink:href="zookeys-1167-049_article-104105__-g001.jpg" position="float" orientation="portrait" xlink:type="simple" id="oo_863989.jpg"><uri content-type="original_file" xlink:type="simple">https://binary.pensoft.net/fig/863989</uri></graphic></fig><p><bold><italic>Head</italic>.</bold> Face (Fig. <xref ref-type="fig" rid="F2">2</xref>) 1.2× as long as wide, slightly convex medially; lateral margin almost parallel; dorsal portion with dense fine punctures, ventral portion with indistinct, short, transverse wrinkles; dorsal margin evenly concave medially. Clypeus (Fig. <xref ref-type="fig" rid="F2">2</xref>) 1.2× as wide as long, with dense, weak, transverse wrinkles, and fine, sparse, indistinct punctures laterally; subventral margin depressed. Mandibles with dense, obscure rugae; dorsal tooth as long as ventral tooth. Malar space rough, 0.8× as long as basal width of mandible. Gena (Figs <xref ref-type="fig" rid="F2">3</xref>, <xref ref-type="fig" rid="F2">4</xref>) strongly convergent in dorsal view, in lateral view approximately 0.4× as long as width of eye, with dense fine punctures. Vertex (Fig. <xref ref-type="fig" rid="F2">4</xref>) with indistinct fine punctures, denser on posteromedian part. Stemmaticum slightly convex, irregularly rugulose. Postocellar line approximately 1.3× as long as ocular–ocellar line. Frons with median longitudinal carina (Fig. <xref ref-type="fig" rid="F2">5</xref>), dorsal part with dense, indistinct punctures, ventral part smooth, shiny. Antenna stout, with 23 flagellomeres; ratio of length from the first to the fifth flagellomeres approximately: 6.1: 6.4: 5.7: 4.8: 4.5. The first flagellomere 4.5× as long as its maximum width. Occipital carina complete and strong, with the ventral end joining the hypostomal carina slightly posterior to the base of mandible.</p><fig id="F2" position="float" orientation="portrait"><object-id xmlns:xlink="http://www.w3.org/1999/xlink" content-type="doi" xlink:type="simple">10.3897/zookeys.1167.104105.figures2-5</object-id><object-id xmlns:xlink="http://www.w3.org/1999/xlink" content-type="arpha" xlink:type="simple">BD9333A4-C84C-50C0-9A01-3F6D1F8F93F9</object-id><label>Figures 2–6.</label><caption><p><italic><tp:taxon-name><tp:taxon-name-part taxon-name-part-type="genus" reg="Trychosis">Trychosis</tp:taxon-name-part><tp:taxon-name-part taxon-name-part-type="species" reg="naolihense">naolihense</tp:taxon-name-part></tp:taxon-name></italic> Meng &amp; Ren.: <bold>2</bold> holotype, female, head, anterior view <bold>3</bold> holotype, female, head, lateral view <bold>4</bold> holotype, female, head, dorsal view <bold>5</bold> holotype, female, head, dorso-anterior view <bold>6</bold> holotype, female, pronotum and part of mesopleuron, lateral view.</p></caption><graphic xmlns:xlink="http://www.w3.org/1999/xlink" xlink:href="zookeys-1167-049_article-104105__-g002.jpg" position="float" orientation="portrait" xlink:type="simple" id="oo_863990.jpg"><uri content-type="original_file" xlink:type="simple">https://binary.pensoft.net/fig/863990</uri></graphic></fig><p><bold><italic>Mesosoma</italic>.</bold> Lower part of propleuron (Fig. <xref ref-type="fig" rid="F2">6</xref>) smooth and shiny in lateral view, with short, transverse wrinkles along ventral posterior margin; pronotum with oblique wrinkles medially, with dense, fine punctures posteriorly in dorsal view. Epomia present and short. Mesoscutum slightly convex and weakly punctate, anterior part of notauli present. Scutellum evenly convex, with dense, fine punctures, laterally with indistinct, short, longitudinal wrinkles; anterior part 0.2 with lateral carina. Postscutellum shiny, transverse posteriorly, anterior part concave, laterally with deep pit. Mesopleuron (Fig. <xref ref-type="fig" rid="F2">6</xref>) with dense punctures; distance between punctures 0.2–2.5× diameter of a puncture. Speculum small, smooth. Upper end of epicnemial carina reaching mid part of pronotum, distant to anterior margin of mesopleuron. Mesosternum with dense fine punctures, and short indistinct wrinkles near epicnemial carina. Metapleuron (Fig. <xref ref-type="fig" rid="F3">7</xref>) with dense punctures; distance between punctures 0.2–0.5× diameter of a puncture; ventral posterior part with oblique transverse wrinkles. Juxtacoxal carina absent. Posterior spur of hind tibia longer than anterior spur, reaching to the middle of the first tarsomere. Ratio of length of hind tarsomeres from the first to the fifth approximately: 9.0: 3.5: 2.4: 1.7: 2.3. Wings (Figs <xref ref-type="fig" rid="F1">1</xref>, <xref ref-type="fig" rid="F3">8</xref>) slightly gray, hyaline. Fore wing with vein 1cu-a almost interstitial M&amp;RS. Areolet pentagonal, convergent anteriorly, receiving vein 2m-cu in the middle, 3rs-m shorter than 2rs-m. 2m-cu distinctly reclivous. Postnervulus intercepted at about lower 1/4. Hind wing vein 1-cu 1.9× as long as cu-a. Propodeum (Fig. <xref ref-type="fig" rid="F3">9</xref>) with anterior carina complete and strong; posterior carina present laterally; the anterior part between the anterior margin and the anterior carina shiny and almost smooth; posterior part rough, with dense, indistinct, fine punctures. Propodeal spiracle small, transversely elliptical.</p><fig id="F3" position="float" orientation="portrait"><object-id xmlns:xlink="http://www.w3.org/1999/xlink" content-type="doi" xlink:type="simple">10.3897/zookeys.1167.104105.figures7-12</object-id><object-id xmlns:xlink="http://www.w3.org/1999/xlink" content-type="arpha" xlink:type="simple">90CF4093-6944-57FB-8724-BD445CDD407C</object-id><label>Figures 7–12.</label><caption><p><italic><tp:taxon-name><tp:taxon-name-part taxon-name-part-type="genus" reg="Trychosis">Trychosis</tp:taxon-name-part><tp:taxon-name-part taxon-name-part-type="species" reg="naolihense">naolihense</tp:taxon-name-part></tp:taxon-name></italic> Meng &amp; Ren. Holotype, female, mesosoma, lateral view <bold>8</bold> holotype, female, fore wing <bold>9</bold> holotype, female, propodeum <bold>10</bold> holotype, female, abdominal tergite 1, dorsal view <bold>11</bold> holotype, female, abdominal tergites to 8, dorsal view <bold>12</bold> holotype, female, posterior portion of metasoma, lateral view.</p></caption><graphic xmlns:xlink="http://www.w3.org/1999/xlink" xlink:href="zookeys-1167-049_article-104105__-g003.jpg" position="float" orientation="portrait" xlink:type="simple" id="oo_863991.jpg"><uri content-type="original_file" xlink:type="simple">https://binary.pensoft.net/fig/863991</uri></graphic></fig><p><bold><italic>Metasoma</italic>.</bold> Tergite 1 (Fig. <xref ref-type="fig" rid="F3">10</xref>) approximately 3.9× as long as posterior wide. Petiole smooth dorsally, almost parallel laterally; lateral sides with dense, indistinct, short, longitudinal wrinkles. Postpetiole slightly widened posteriorly, 1.4× as long as the maximum width, with antero-median part with few fine punctures, without latero-median carina, and with dorso-lateral carina incomplete and weak. Spiracle small, circular, located at posterior 0.4 of the first tergite. Tergite 2 (Fig. <xref ref-type="fig" rid="F3">11</xref>) strongly widened posteriorly, approximately as long as posteriorly wide, finely shagreened, with transverse, fine, indistinct wrinkles at anterior median portion. Tergite 3 (Fig. <xref ref-type="fig" rid="F3">11</xref>) with sculpture as on tergite 2, almost parallel laterally, 0.6× as long as posteriorly wide. Ovipositor sheath approximately 5.5× as long as hind tibia. Ovipositor (Fig. <xref ref-type="fig" rid="F3">12</xref>) elongate, evenly and sharply pointed apically.</p></tp:treatment-sec><tp:treatment-sec sec-type="Coloration" id="SECID0EAFAE"><title>Coloration</title><p><bold>(Fig. <xref ref-type="fig" rid="F1">1</xref>).</bold> Body almost entirely black, except tergites 6–7 yellowish white dorsally. Antenna concolorous with body. Legs black with basal 0.7 of hind femur red. Wings slightly infumated; pterostigma and wing veins brownish black.</p></tp:treatment-sec><tp:treatment-sec sec-type="etymology" id="SECID0ENFAE"><title>Etymology.</title><p>The specific name is derived from the type locality.</p></tp:treatment-sec><tp:treatment-sec sec-type="distribution" id="SECID0ESFAE"><title>Distribution.</title><p>Heilongjiang, China.</p></tp:treatment-sec><tp:treatment-sec sec-type="remarks" id="SECID0EXFAE"><title>Remarks.</title><p>The new species is similar to <italic><tp:taxon-name><tp:taxon-name-part taxon-name-part-type="genus" reg="Trychosis">Trychosis</tp:taxon-name-part><tp:taxon-name-part taxon-name-part-type="species" reg="nigra">nigra</tp:taxon-name-part></tp:taxon-name></italic> (Telenga, 1930) in having gena that almost straightly converge backwards (Figs <xref ref-type="fig" rid="F2">3</xref>, <xref ref-type="fig" rid="F2">4</xref>); anterior part of scutellum with lateral carina; anterior part of propodeum between anterior margin and anterior carina smooth and shiny; head, mesosoma, and tergites 1–5 entirely black. The female of this new species can be distinguished from <italic><tp:taxon-name><tp:taxon-name-part taxon-name-part-type="genus" reg="Trychosis">T.</tp:taxon-name-part><tp:taxon-name-part taxon-name-part-type="species" reg="nigra">nigra</tp:taxon-name-part></tp:taxon-name></italic> by the combination of the following characters: fore wing with vein 1cu-a interstitial with vein M&amp;RS, the maximum width of areolet at most equal to its height, hind wing with vein 1-cu distinctly longer than cu-a; legs entirely black except for basal 0.75 of the hind femur red; tergites 5–6 yellowish white dorsally. Whereas the females of <italic><tp:taxon-name><tp:taxon-name-part taxon-name-part-type="genus" reg="Trychosis">T.</tp:taxon-name-part><tp:taxon-name-part taxon-name-part-type="species" reg="nigra">nigra</tp:taxon-name-part></tp:taxon-name></italic> have the fore wing with vein 1cu-a distinctly postfurcal to M&amp;RS; width of areolet distinctly wider than its height, hind wing vein 1-cu shorter than cu-a; the fore and middle legs with the femora apically and the tibiae entirely red, the hind leg with the tibia basally red and the femur entirely black; tergites entirely black.</p></tp:treatment-sec></tp:taxon-treatment>
